# Supplementary material for: Molecular Cloning, Expression and Transport Activity of SaNPF6.3/SaNRT1.1, a Novel Protein of the Low-Affinity Nitrate Transporter Family from the Euhalophyte Suaeda altissima (L.) Pall
Source: Membranes (Basel). 2023 Oct 22;13(10):845. doi: 10.3390/membranes13100845 (PMC10608580; doi:10.3390/membranes13100845)
Supplement: Supplementary file 1 [file membranes-13-00845-s001.zip]

Archive with 1 entries (1 files):
- membranes-2564299-supplementary.pdf
